# Supplementary material for: Five new species and three new females of the genus Endotricha Zeller from China (Lepidoptera, Pyralidae, Pyralinae)
Source: Zookeys. 2012 Aug 7;(214):29–42. doi: 10.3897/zookeys.214.3307 (PMC3426879; doi:10.3897/zookeys.214.3307)
Supplement: XML Treatment for Endotricha dentiprocessa [file zookeys.214.3307-treatment1.xml]

<!DOCTYPE tp:taxon-treatment
  PUBLIC "-//TaxonX//DTD Taxonomic Treatment Publishing DTD v0 20100105//EN" "tax-treatment-NSO.dtd">
<tp:taxon-treatment xmlns:tp="http://www.plazi.org/taxpub"><tp:treatment-meta><mixed-citation publication-type="journal"><person-group><name><surname>Sun</surname><given-names>Yongling</given-names></name><name><surname>Li</surname><given-names>Houhun</given-names></name></person-group><article-title>Five new species and three new females of the genus 
                    <italic>Endotricha</italic> Zeller from China (Lepidoptera, Pyralidae, Pyralinae)
                </article-title><source>Zookeys</source><day>7</day><month>8</month><year>2012</year><volume>2012</volume><issue>214</issue><fpage>29</fpage><lpage>42</lpage><pub-id pub-id-type="doi">10.3897/zookeys.214.3307</pub-id></mixed-citation></tp:treatment-meta><tp:nomenclature><tp:taxon-name>
                        <tp:taxon-name-part taxon-name-part-type="genus">Endotricha</tp:taxon-name-part>
                        <tp:taxon-name-part taxon-name-part-type="species">dentiprocessa</tp:taxon-name-part>
                    <object-id xmlns:xlink="http://www.w3.org/1999/xlink" xlink:type="simple">urn:lsid:zoobank.org:act:07143AC2-7C22-4363-972A-4BC1386712B0</object-id>
								<object-id xmlns:xlink="http://www.w3.org/1999/xlink" xlink:type="simple">http://species-id.net/wiki/Endotricha_dentiprocessa</object-id>
								</tp:taxon-name><tp:taxon-authority>Li</tp:taxon-authority><tp:taxon-status xmlns:xlink="http://www.w3.org/1999/xlink" xlink:type="simple">sp. n.</tp:taxon-status><xref ref-type="fig" rid="F2">Figs 1</xref><xref ref-type="fig" rid="F4">9</xref><xref ref-type="fig" rid="F5">14</xref></tp:nomenclature><tp:treatment-sec sec-type="Type material"><title>Type material.</title><p>Holotype ♂ – <bold>China</bold>, <bold>Guangxi Zhuang Autonomous Region:</bold> Qinmu Village, Yongfu County (<named-content xmlns:xlink="http://www.w3.org/1999/xlink" content-type="dwc:verbatimCoordinates" xlink:type="simple">24°59'N, 109°59'E</named-content>), 160 m, 5.V.2008, coll. Li Zhang and Hui Zhen, genitalia slide no. SYL11029. Paratypes: 1 ♂, 2 ♀, same data as for holotype except dated 1−5.V.2008.</p></tp:treatment-sec><tp:treatment-sec sec-type="Diagnosis"><title>Diagnosis.</title><p>This species is superficially similar to <italic><tp:taxon-name>Endotricha costaemaculalis</tp:taxon-name></italic> Christoph, 1881, but can be distinguished in the male genitalia by the valva having the basal 1/4 ventrally dentate and the sacculus being distally produced into a stout thumb-shaped process, and in the female genitalia by the corpus bursae having basal half wider than distal half. In <italic><tp:taxon-name>Endotricha costaemaculalis</tp:taxon-name></italic>, the valva is not dentate ventrobasally, the sacculus process is narrowing to a point; and the basal half of the corpus bursae is narrower than the distal half.</p></tp:treatment-sec><tp:treatment-sec sec-type="Description"><title>Description.</title><p>Adult (<xref ref-type="fig" rid="F2">Fig. 1</xref>): Wing expanse 17.0−18.5 mm. Head blackish brown. Antenna yellowish brown, scape grayish white dorsoapically, flagellum with blackish brown dorsal annuli. Labial palpus blackish brown except second and third segments grayish-white at apices. Thorax and tegula dark yellowish brown. Forewing blackish brown, covered with dense reddish brown scales; costal margin black, interrupted with white dots, with a large ill-defined yellow spot before subterminal line; antemedian line white, slightly arched outward; discal spot inconspicuous; subterminal line purplish red, discontinuous, edged with black; terminal line black, edged with a broad purplish red band along inner margin; fringe reddish brown mottled black at apex, from below apex to anterior 1/4 of termen creamy white, from anterior 1/4 to tornus black mottled purplish red, blackish grey mottled reddish brown on dorsal margin, with a white basal line. Hindwing concolorous to forewing, yellowish white on costal margin; antemedian line white; postmedian line grayish white, edged with black, sinuate; terminal line black; fringe blackish grey mottled purplish-red and white along termen, grayish white on apex and along dorsal margin. Legs pale yellow on dorsal surface, blackish brown on ventral surface; tarsi with brown rings.</p><p><bold>Male genitalia</bold> (<xref ref-type="fig" rid="F4">Fig. 9</xref>). Uncus inverted triangular, caudal margin gently arched, concave at middle, extending outwards posterolaterally to pointed ends; uncus arm ear-shaped, straight, rounded apically; uncus processes triangular, with dense spines, located at about 2/5. Gnathos narrowly elongate, rounded apically, slightly shorter than arm; arm broad band-shaped. Transtilla large and broad, widened medially, narrowing outwards to both ends. Valva broad tongue-shaped, rounded at apex; costa arched medially; ventral margin concave at base, basal 1/4 with a narrow sclerotized plate bearing large teeth. Sacculus with basal 3/5 broad, with sclerotized narrow edge ventrally, distally produced to a stout thumb-shaped process, slightly hooked backward dorsoapically, reaching beyond middle length of valva apically. Vinculum short <!--PageBreak-->and broad; saccus short and broad, triangular. Juxta large hexagonal. Phallus slightly shorter than valva, with fine spines; ductus ejaculation from basal 1/3.</p><p><bold>Female genitalia</bold> (<xref ref-type="fig" rid="F5">Fig. 14</xref>). Ovipositor nearly triangular, narrowing posteriorly to rounded caudal margin. Apophysis posterioris long and slender, about three times length of apophysis anterioris. Ostium bursae broad, trapezoid, weakly sclerotized; antrum heavily sclerotized, funnellike, longer than half length of apophysis anterioris; ductus bursae membranous, shorter than antrum. Corpus burase large and elongate oval, basal half wider than distal half; signum small and rounded, placed at posterior 1/3.<!--PageBreak--></p><fig id="F2" position="float" orientation="portrait"><label>Figures 1–4.</label><caption><p>Adults of <italic><tp:taxon-name>Endotricha</tp:taxon-name></italic> spp. <bold>1</bold> <italic><tp:taxon-name>Endotricha dentiprocessa</tp:taxon-name></italic> sp. n., paratype, female <bold>2</bold> <italic><tp:taxon-name>Endotricha unicolor</tp:taxon-name></italic> sp. n. <bold>2a</bold> holotype, male <bold>2b</bold> paratype, female <bold>3</bold> <italic><tp:taxon-name>Endotricha shafferi</tp:taxon-name></italic> sp. n., paratype, female <bold>4</bold> <italic><tp:taxon-name>Endotricha convexa</tp:taxon-name></italic> sp. n. <bold>4a</bold> paratype, male <bold>4b</bold> paratype, female.</p></caption><graphic xmlns:xlink="http://www.w3.org/1999/xlink" xlink:href="ZooKeys-214-029-g002.jpg" position="float" orientation="portrait" xlink:type="simple"/></fig></tp:treatment-sec><tp:treatment-sec sec-type="Distribution"><title>Distribution</title><p>(<xref ref-type="fig" rid="F1">Map 1</xref>). China (Guangxi).</p></tp:treatment-sec><tp:treatment-sec sec-type="Etymology"><title>Etymology. </title><p>The specific epithet is from the Latin prefix <italic>dent-</italic>, meaning dentate, and <italic>processus</italic>, meaning process, in reference to the valva with narrow sclerotized plate bearing large teeth ventrobasally.</p></tp:treatment-sec><tp:treatment-sec><!--Section generated to contain objects referenced in tp:taxon-treatment.--><fig id="F4" position="float" orientation="portrait"><label>Figures 9–13.</label><caption><p>Male genitalia of <italic><tp:taxon-name>Endotricha</tp:taxon-name></italic> spp. <bold>9</bold> <italic><tp:taxon-name>Endotricha dentiprocessa</tp:taxon-name></italic> sp. n., holotype, slide no. SYL11029<bold>10</bold> <italic><tp:taxon-name>Endotricha unicolor</tp:taxon-name></italic> sp. n., holotype, slide no. SYL11147 <bold>11</bold> <italic><tp:taxon-name>Endotricha shafferi</tp:taxon-name></italic> sp. n., holotype, slide no. SYL11094<bold>12</bold> <italic><tp:taxon-name>Endotricha convexa</tp:taxon-name></italic> sp. n., holotype, slide no. SYL11043 <bold>13</bold> <italic><tp:taxon-name>Endotricha whalleyi</tp:taxon-name></italic> sp. n. holotype, slide no. SYL11155.</p></caption><graphic xmlns:xlink="http://www.w3.org/1999/xlink" xlink:href="ZooKeys-214-029-g004.jpg" position="float" orientation="portrait" xlink:type="simple"/></fig><fig id="F5" position="float" orientation="portrait"><label>Figures 14–20.</label><caption><p>Female genitalia of spp. <bold>14</bold> <italic><tp:taxon-name>Endotricha dentiprocessa</tp:taxon-name></italic> sp. n., paratype, slide no. SYL11030<bold>15</bold> <italic><tp:taxon-name>Endotricha unicolor</tp:taxon-name></italic> sp. n., paratype, slide no. SYL11003<bold>16</bold> <italic><tp:taxon-name>Endotricha shafferi</tp:taxon-name></italic> sp. n., paratype, slide no. SYL11024 <bold>17</bold> <italic><tp:taxon-name>Endotricha convexa</tp:taxon-name></italic> sp. n., paratype, slide no. SYL11112 <bold>18</bold> <italic><tp:taxon-name>Endotricha hoenei</tp:taxon-name></italic> Whalley, 1963, slide no. SYL11109<bold>19</bold> <italic><tp:taxon-name>Endotricha luteogrisalis</tp:taxon-name></italic> Hampson, 1896, slide no. SYL11099 <bold>20</bold> <italic><tp:taxon-name>Endotricha simipunicea</tp:taxon-name></italic> Wang &amp; Li, 2005, slide no. SYL11097.</p></caption><graphic xmlns:xlink="http://www.w3.org/1999/xlink" xlink:href="ZooKeys-214-029-g005.jpg" position="float" orientation="portrait" xlink:type="simple"/></fig><fig id="F1" position="float" orientation="portrait"><label>Map 1.</label><caption><p>Distribution of new <italic><tp:taxon-name>Endotricha</tp:taxon-name></italic> species in China. ▲ <italic><tp:taxon-name>Endotricha dentiprocessa</tp:taxon-name></italic> sp. n. ■ <italic><tp:taxon-name>Endotricha unicolor</tp:taxon-name></italic> sp. n. ● <italic><tp:taxon-name>Endotricha shafferi</tp:taxon-name></italic> sp. n. ♦ <italic><tp:taxon-name>Endotricha convexa</tp:taxon-name></italic> sp. n. ♥ <italic><tp:taxon-name>Endotricha whalleyi</tp:taxon-name></italic> sp. n.</p></caption><graphic xmlns:xlink="http://www.w3.org/1999/xlink" xlink:href="ZooKeys-214-029-g001.jpg" position="float" orientation="portrait" xlink:type="simple"/></fig></tp:treatment-sec></tp:taxon-treatment>
