# Supplementary material for: Five new species and three new females of the genus Endotricha Zeller from China (Lepidoptera, Pyralidae, Pyralinae)
Source: Zookeys. 2012 Aug 7;(214):29–42. doi: 10.3897/zookeys.214.3307 (PMC3426879; doi:10.3897/zookeys.214.3307)
Supplement: XML Treatment for Endotricha unicolor [file zookeys.214.3307-treatment2.xml]

<!DOCTYPE tp:taxon-treatment
  PUBLIC "-//TaxonX//DTD Taxonomic Treatment Publishing DTD v0 20100105//EN" "tax-treatment-NSO.dtd">
<tp:taxon-treatment xmlns:tp="http://www.plazi.org/taxpub"><tp:treatment-meta><mixed-citation publication-type="journal"><person-group><name><surname>Sun</surname><given-names>Yongling</given-names></name><name><surname>Li</surname><given-names>Houhun</given-names></name></person-group><article-title>Five new species and three new females of the genus 
                    <italic>Endotricha</italic> Zeller from China (Lepidoptera, Pyralidae, Pyralinae)
                </article-title><source>Zookeys</source><day>7</day><month>8</month><year>2012</year><volume>2012</volume><issue>214</issue><fpage>29</fpage><lpage>42</lpage><pub-id pub-id-type="doi">10.3897/zookeys.214.3307</pub-id></mixed-citation></tp:treatment-meta><tp:nomenclature><tp:taxon-name>
                        <tp:taxon-name-part taxon-name-part-type="genus">Endotricha</tp:taxon-name-part>
                        <tp:taxon-name-part taxon-name-part-type="species">unicolor</tp:taxon-name-part>
                    <object-id xmlns:xlink="http://www.w3.org/1999/xlink" xlink:type="simple">urn:lsid:zoobank.org:act:43C9790A-7B57-4108-95B2-EFACBDC8F9D7</object-id>
								<object-id xmlns:xlink="http://www.w3.org/1999/xlink" xlink:type="simple">http://species-id.net/wiki/Endotricha_unicolor</object-id>
								</tp:taxon-name><tp:taxon-authority>Li</tp:taxon-authority><tp:taxon-status xmlns:xlink="http://www.w3.org/1999/xlink" xlink:type="simple">sp. n.</tp:taxon-status><xref ref-type="fig" rid="F2">Figs 2</xref><xref ref-type="fig" rid="F4">10</xref><xref ref-type="fig" rid="F5">15</xref></tp:nomenclature><tp:treatment-sec sec-type="Type material"><title>Type material.</title><p>Holotype ♂ – <bold>China, Xizang (Tibet) Autonomous Region:</bold> Milin County (<named-content xmlns:xlink="http://www.w3.org/1999/xlink" content-type="dwc:verbatimCoordinates" xlink:type="simple">19°10'N, 94°10'E</named-content>), 2980 m, 30.VII.2010, coll. Houhun Li, genitalia slide no. SYL11147. Paratypes: 2 ♀, same data as for holotype except dated 30−31.VII.2010; 1 ♀, Lulang Town, Linzhi County, 3065 m, 4.VIII.2010, coll. Houhun Li.</p></tp:treatment-sec><tp:treatment-sec sec-type="Diagnosis"><title>Diagnosis.</title><p>This species is similar in appearance to <italic><tp:taxon-name>Endotricha consobrinalis</tp:taxon-name></italic> Zeller, 1852 from Africa, with some external variation. It can be distinguished in the male genitalia by the apically bluntly rounded uncus arm, the distally dilated gnathos, and by the sacculus produced to a distal-curved process; and in the female genitalia by the oval corpus bursae with signum placed in posterior 1/3. In <italic><tp:taxon-name>Endotricha consobrinalis</tp:taxon-name></italic>, the forewing is ocherous brown, the uncus arm is narrowly rounded, the gnathos is slightly narrowed distally and the sacculus is produced into a distal-straight process; and the corpus bursae is elongate rectangular, and the signum is situated in its posterior 1/4.</p></tp:treatment-sec><tp:treatment-sec sec-type="Description"><title>Description.</title><p>Adult (<xref ref-type="fig" rid="F2">Fig. 2</xref>): Wing expanse 20.0 mm. Head yellowish brown. Antenna yellowish brown, with blackish brown dorsal annuli. Labial palpus blackish brown on outer surface, yellowish brown on inner surface, third segment greyish white at apex. Thorax and tegula greyish brown. Forewing brown, irrorate with purple reddish brown scales throughout in female, from base to antemedian line in male; costal margin black, interrupted with white dots, distinct on distal 2/3; antemedian line white, edged with black on inner margin, extending from costal 1/3 obliquely outward to near middle of cell, then inward to fold, and finally arched outward to dorsum; discal spot black, kidney-shaped; postmedian line white, distinctly edged with black on inner margin, extending from about costal 1/8 curved inward to dorsal 3/4; termen with interrupted short black streaks; fringe deep grey. Hindwing yellowish grey, tinged with black distally; ante- and postmedian lines pale silvery grey on dorsal surface, sinuous along both edges, black on ventral surface; termen with black dots and short streaks; fringe greyish brown basally, greyish yellow distally, pale yellow along dorsal margin. Legs yellowish white on dorsal surface, blackish brown on ventral surface.</p><p><bold>Male genitalia</bold> (<xref ref-type="fig" rid="F4">Fig. 10</xref>). Uncus rectangular, gently arched caudally; uncus arm broad, bluntly rounded apically; uncus processes triangular, situated at about 3/5. Gnathos somewhat racket-shaped, rounded at apex. Valva elongately narrow, arched ventrally, rounded at apex; transtilla a curved narrow band. Sacculus elongate triangular, wide basally, tapering to a long spine-shaped process curved distally, apex reaching middle of <!--PageBreak-->ventral margin, curved backward. Vinculum broad; saccus short and broad, rounded anteriorly. Juxta broad basally, narrower and nearly parallel distally; lateral lobe short, about 1/3 of its length. Phallus slender and long; ductus ejaculation from basal 1/4.</p><p><bold>Female genitalia</bold> (<xref ref-type="fig" rid="F5">Fig. 15</xref>). Ovipositor nearly triangular, narrowly rounded caudally. Apophysis posterioris long and slender, about 2.5 times length of apophysis anterioris. Ostium bursae broad funnel-shaped, weakly sclerotized; antrum heavily sclerotized, lateral sides nearly parallel, slightly longer than half length of apophysis anterioris; ductus bursae membranous, shorter than antrum. Corpus burase oval; signum small, weak, placed at posterior 1/3.</p></tp:treatment-sec><tp:treatment-sec sec-type="Distribution"><title>Distribution</title><p>(<xref ref-type="fig" rid="F1">Map 1</xref>). China (Tibet).</p></tp:treatment-sec><tp:treatment-sec sec-type="Etymology"><title>Etymology.</title><p>This specific name is from the Latin prefix <italic>uni-</italic>, meaning unitary, and the Latin postfix <italic>-color</italic>, meaning color, in reference to the hindwing without distinct patterns.</p></tp:treatment-sec><tp:treatment-sec><!--Section generated to contain objects referenced in tp:taxon-treatment.--><fig id="F2" position="float" orientation="portrait"><label>Figures 1–4.</label><caption><p>Adults of <italic><tp:taxon-name>Endotricha</tp:taxon-name></italic> spp. <bold>1</bold> <italic><tp:taxon-name>Endotricha dentiprocessa</tp:taxon-name></italic> sp. n., paratype, female <bold>2</bold> <italic><tp:taxon-name>Endotricha unicolor</tp:taxon-name></italic> sp. n. <bold>2a</bold> holotype, male <bold>2b</bold> paratype, female <bold>3</bold> <italic><tp:taxon-name>Endotricha shafferi</tp:taxon-name></italic> sp. n., paratype, female <bold>4</bold> <italic><tp:taxon-name>Endotricha convexa</tp:taxon-name></italic> sp. n. <bold>4a</bold> paratype, male <bold>4b</bold> paratype, female.</p></caption><graphic xmlns:xlink="http://www.w3.org/1999/xlink" xlink:href="ZooKeys-214-029-g002.jpg" position="float" orientation="portrait" xlink:type="simple"/></fig><fig id="F4" position="float" orientation="portrait"><label>Figures 9–13.</label><caption><p>Male genitalia of <italic><tp:taxon-name>Endotricha</tp:taxon-name></italic> spp. <bold>9</bold> <italic><tp:taxon-name>Endotricha dentiprocessa</tp:taxon-name></italic> sp. n., holotype, slide no. SYL11029<bold>10</bold> <italic><tp:taxon-name>Endotricha unicolor</tp:taxon-name></italic> sp. n., holotype, slide no. SYL11147 <bold>11</bold> <italic><tp:taxon-name>Endotricha shafferi</tp:taxon-name></italic> sp. n., holotype, slide no. SYL11094<bold>12</bold> <italic><tp:taxon-name>Endotricha convexa</tp:taxon-name></italic> sp. n., holotype, slide no. SYL11043 <bold>13</bold> <italic><tp:taxon-name>Endotricha whalleyi</tp:taxon-name></italic> sp. n. holotype, slide no. SYL11155.</p></caption><graphic xmlns:xlink="http://www.w3.org/1999/xlink" xlink:href="ZooKeys-214-029-g004.jpg" position="float" orientation="portrait" xlink:type="simple"/></fig><fig id="F5" position="float" orientation="portrait"><label>Figures 14–20.</label><caption><p>Female genitalia of spp. <bold>14</bold> <italic><tp:taxon-name>Endotricha dentiprocessa</tp:taxon-name></italic> sp. n., paratype, slide no. SYL11030<bold>15</bold> <italic><tp:taxon-name>Endotricha unicolor</tp:taxon-name></italic> sp. n., paratype, slide no. SYL11003<bold>16</bold> <italic><tp:taxon-name>Endotricha shafferi</tp:taxon-name></italic> sp. n., paratype, slide no. SYL11024 <bold>17</bold> <italic><tp:taxon-name>Endotricha convexa</tp:taxon-name></italic> sp. n., paratype, slide no. SYL11112 <bold>18</bold> <italic><tp:taxon-name>Endotricha hoenei</tp:taxon-name></italic> Whalley, 1963, slide no. SYL11109<bold>19</bold> <italic><tp:taxon-name>Endotricha luteogrisalis</tp:taxon-name></italic> Hampson, 1896, slide no. SYL11099 <bold>20</bold> <italic><tp:taxon-name>Endotricha simipunicea</tp:taxon-name></italic> Wang &amp; Li, 2005, slide no. SYL11097.</p></caption><graphic xmlns:xlink="http://www.w3.org/1999/xlink" xlink:href="ZooKeys-214-029-g005.jpg" position="float" orientation="portrait" xlink:type="simple"/></fig><fig id="F1" position="float" orientation="portrait"><label>Map 1.</label><caption><p>Distribution of new <italic><tp:taxon-name>Endotricha</tp:taxon-name></italic> species in China. ▲ <italic><tp:taxon-name>Endotricha dentiprocessa</tp:taxon-name></italic> sp. n. ■ <italic><tp:taxon-name>Endotricha unicolor</tp:taxon-name></italic> sp. n. ● <italic><tp:taxon-name>Endotricha shafferi</tp:taxon-name></italic> sp. n. ♦ <italic><tp:taxon-name>Endotricha convexa</tp:taxon-name></italic> sp. n. ♥ <italic><tp:taxon-name>Endotricha whalleyi</tp:taxon-name></italic> sp. n.</p></caption><graphic xmlns:xlink="http://www.w3.org/1999/xlink" xlink:href="ZooKeys-214-029-g001.jpg" position="float" orientation="portrait" xlink:type="simple"/></fig></tp:treatment-sec></tp:taxon-treatment>
