# Supplementary material for: Five new species and three new females of the genus Endotricha Zeller from China (Lepidoptera, Pyralidae, Pyralinae)
Source: Zookeys. 2012 Aug 7;(214):29–42. doi: 10.3897/zookeys.214.3307 (PMC3426879; doi:10.3897/zookeys.214.3307)
Supplement: XML Treatment for Endotricha shafferi [file zookeys.214.3307-treatment3.xml]

<!DOCTYPE tp:taxon-treatment
  PUBLIC "-//TaxonX//DTD Taxonomic Treatment Publishing DTD v0 20100105//EN" "tax-treatment-NSO.dtd">
<tp:taxon-treatment xmlns:tp="http://www.plazi.org/taxpub"><tp:treatment-meta><mixed-citation publication-type="journal"><person-group><name><surname>Sun</surname><given-names>Yongling</given-names></name><name><surname>Li</surname><given-names>Houhun</given-names></name></person-group><article-title>Five new species and three new females of the genus 
                    <italic>Endotricha</italic> Zeller from China (Lepidoptera, Pyralidae, Pyralinae)
                </article-title><source>Zookeys</source><day>7</day><month>8</month><year>2012</year><volume>2012</volume><issue>214</issue><fpage>29</fpage><lpage>42</lpage><pub-id pub-id-type="doi">10.3897/zookeys.214.3307</pub-id></mixed-citation></tp:treatment-meta><tp:nomenclature><tp:taxon-name>
                        <tp:taxon-name-part taxon-name-part-type="genus">Endotricha</tp:taxon-name-part>
                        <tp:taxon-name-part taxon-name-part-type="species">shafferi</tp:taxon-name-part>
                    <object-id xmlns:xlink="http://www.w3.org/1999/xlink" xlink:type="simple">urn:lsid:zoobank.org:act:8757C5F5-B18B-4B8E-A7E0-AA80384B6C16</object-id>
								<object-id xmlns:xlink="http://www.w3.org/1999/xlink" xlink:type="simple">http://species-id.net/wiki/Endotricha_shafferi</object-id>
								</tp:taxon-name><tp:taxon-authority>Li</tp:taxon-authority><tp:taxon-status xmlns:xlink="http://www.w3.org/1999/xlink" xlink:type="simple">sp. n.</tp:taxon-status><xref ref-type="fig" rid="F2">Figs 3</xref><xref ref-type="fig" rid="F4">11</xref><xref ref-type="fig" rid="F5">16</xref></tp:nomenclature><tp:treatment-sec sec-type="Type material"><title>Type material.</title><p>Holotype ♂ – <bold>China,</bold> <bold>Guangxi Zhuang Autonomous Region:</bold> Yinsha Protection Station (<named-content xmlns:xlink="http://www.w3.org/1999/xlink" content-type="dwc:verbatimCoordinates" xlink:type="simple">24°8'N, 110°11'E</named-content>), Jinxiu County, 700 m, 27.IV.2008, leg. Hui Zhen and Li Zhang, genitalia slide No. SYL11094. Paratypes: 2 ♀, same data as for holotype.</p></tp:treatment-sec><tp:treatment-sec sec-type="Diagnosis"><title>Diagnosis.</title><p>This species is similarto <italic><tp:taxon-name>Endotricha hoenei</tp:taxon-name></italic> Whalley, 1963. It can be distinguished by the black or deep blackish brown body; the male genitalia with the sacculus squared basally; and the female genitalia with antrum as thick as ductus bursae and having the signum located at posterior 1/3 of corpus bursae. In <italic><tp:taxon-name>Endotricha hoenei</tp:taxon-name></italic>, the body is purplish red; the sacculus is triangular basally; and the antrum is narrower than the ductus bursae.</p></tp:treatment-sec><tp:treatment-sec sec-type="Description"><title>Description.</title><p>Adult (<xref ref-type="fig" rid="F2">Fig. 3</xref>): Wing expanse 21.0 mm. Head yellow. Antenna yellowish brown, with blackish brown dorsal annuli. Labial palpus with basal and second segments blackish brown except second segment pale yellow at apex, third segment pale yellow. Thorax and tegula blackish brown. Forewing blackish brown in male, black in female; costal margin with creamy white dots interrupted by short black streaks along distal 2/3, with an ill-defined ocherous yellow patch at inner side of subterminal line; antemedian line yellow, widened to an inverted triangular spot on anterior 1/3, narrowed to beyond dorsal 1/3; discal spot black, small, placed on outer margin of antemedian line; subterminal line purplish reddish brown, sinuate, extending inward to tornus; terminal line black; fringe orange yellow except black at apex and from 1/2 to 3/4 of termen, with a distinct black line at base from anterior 1/4 to before tornus, reddish brown on dorsal margin. Hindwing black; median line yellow, broad, slightly widened medially, narrowed posteriorly; terminal line black; fringe yellow, with a distinct black basal line, pale yellow along dorsal margin. Legs yellow except fore- and midlegs blackish brown on ventral surface.<!--PageBreak--></p><p><bold>Male genitalia</bold> (<xref ref-type="fig" rid="F4">Fig. 11</xref>). Uncus wide at base, narrowed to about middle, then widened to blunt apex; uncus arm triangular, blunt apically; uncus processes ciliiform, placed at about middle. Gnathos short, racket-shaped,rounded at apex. Valva elongately narrow, narrowed basally, rounded apically. Sacculus with basal half squared, distal half suddenly narrowed to a slender rod-shaped process. Vinculum broad, narrowed anteriorly; saccus short, rounded anteriorly. Juxta broad, slightly narrowed letaromedially, with fine satae posteriorly. Phallus slender, about 2/3 length of valva; ductus ejaculation from basal 1/4.</p><p><bold>Female genitalia</bold> (<xref ref-type="fig" rid="F5">Fig. 16</xref>). Ovipositor nearly triangular, narrowly rounded caudally. Apophysis posterioris two times length of apophysis anterioris. Antrum heavily sclerotized, about same size as ductus bursae; ductus bursae membranous, shorter than corpus bursae. Corpus burase elongate oval; signum small, placed at posterior 1/3 of corpus bursae.</p></tp:treatment-sec><tp:treatment-sec sec-type="Distribution"><title>Distribution</title><p>(<xref ref-type="fig" rid="F1">Map 1</xref>). China (Guangxi).</p></tp:treatment-sec><tp:treatment-sec sec-type="Etymology"><title>Etymology.</title><p>This species is named after the late Michael Shaffer (BMNH) in memory of his friendship with the corresponding author as well as for his outstanding work in the taxonomy of <tp:taxon-name>Pyraloidea</tp:taxon-name>.</p></tp:treatment-sec><tp:treatment-sec><!--Section generated to contain objects referenced in tp:taxon-treatment.--><fig id="F2" position="float" orientation="portrait"><label>Figures 1–4.</label><caption><p>Adults of <italic><tp:taxon-name>Endotricha</tp:taxon-name></italic> spp. <bold>1</bold> <italic><tp:taxon-name>Endotricha dentiprocessa</tp:taxon-name></italic> sp. n., paratype, female <bold>2</bold> <italic><tp:taxon-name>Endotricha unicolor</tp:taxon-name></italic> sp. n. <bold>2a</bold> holotype, male <bold>2b</bold> paratype, female <bold>3</bold> <italic><tp:taxon-name>Endotricha shafferi</tp:taxon-name></italic> sp. n., paratype, female <bold>4</bold> <italic><tp:taxon-name>Endotricha convexa</tp:taxon-name></italic> sp. n. <bold>4a</bold> paratype, male <bold>4b</bold> paratype, female.</p></caption><graphic xmlns:xlink="http://www.w3.org/1999/xlink" xlink:href="ZooKeys-214-029-g002.jpg" position="float" orientation="portrait" xlink:type="simple"/></fig><fig id="F4" position="float" orientation="portrait"><label>Figures 9–13.</label><caption><p>Male genitalia of <italic><tp:taxon-name>Endotricha</tp:taxon-name></italic> spp. <bold>9</bold> <italic><tp:taxon-name>Endotricha dentiprocessa</tp:taxon-name></italic> sp. n., holotype, slide no. SYL11029<bold>10</bold> <italic><tp:taxon-name>Endotricha unicolor</tp:taxon-name></italic> sp. n., holotype, slide no. SYL11147 <bold>11</bold> <italic><tp:taxon-name>Endotricha shafferi</tp:taxon-name></italic> sp. n., holotype, slide no. SYL11094<bold>12</bold> <italic><tp:taxon-name>Endotricha convexa</tp:taxon-name></italic> sp. n., holotype, slide no. SYL11043 <bold>13</bold> <italic><tp:taxon-name>Endotricha whalleyi</tp:taxon-name></italic> sp. n. holotype, slide no. SYL11155.</p></caption><graphic xmlns:xlink="http://www.w3.org/1999/xlink" xlink:href="ZooKeys-214-029-g004.jpg" position="float" orientation="portrait" xlink:type="simple"/></fig><fig id="F5" position="float" orientation="portrait"><label>Figures 14–20.</label><caption><p>Female genitalia of spp. <bold>14</bold> <italic><tp:taxon-name>Endotricha dentiprocessa</tp:taxon-name></italic> sp. n., paratype, slide no. SYL11030<bold>15</bold> <italic><tp:taxon-name>Endotricha unicolor</tp:taxon-name></italic> sp. n., paratype, slide no. SYL11003<bold>16</bold> <italic><tp:taxon-name>Endotricha shafferi</tp:taxon-name></italic> sp. n., paratype, slide no. SYL11024 <bold>17</bold> <italic><tp:taxon-name>Endotricha convexa</tp:taxon-name></italic> sp. n., paratype, slide no. SYL11112 <bold>18</bold> <italic><tp:taxon-name>Endotricha hoenei</tp:taxon-name></italic> Whalley, 1963, slide no. SYL11109<bold>19</bold> <italic><tp:taxon-name>Endotricha luteogrisalis</tp:taxon-name></italic> Hampson, 1896, slide no. SYL11099 <bold>20</bold> <italic><tp:taxon-name>Endotricha simipunicea</tp:taxon-name></italic> Wang &amp; Li, 2005, slide no. SYL11097.</p></caption><graphic xmlns:xlink="http://www.w3.org/1999/xlink" xlink:href="ZooKeys-214-029-g005.jpg" position="float" orientation="portrait" xlink:type="simple"/></fig><fig id="F1" position="float" orientation="portrait"><label>Map 1.</label><caption><p>Distribution of new <italic><tp:taxon-name>Endotricha</tp:taxon-name></italic> species in China. ▲ <italic><tp:taxon-name>Endotricha dentiprocessa</tp:taxon-name></italic> sp. n. ■ <italic><tp:taxon-name>Endotricha unicolor</tp:taxon-name></italic> sp. n. ● <italic><tp:taxon-name>Endotricha shafferi</tp:taxon-name></italic> sp. n. ♦ <italic><tp:taxon-name>Endotricha convexa</tp:taxon-name></italic> sp. n. ♥ <italic><tp:taxon-name>Endotricha whalleyi</tp:taxon-name></italic> sp. n.</p></caption><graphic xmlns:xlink="http://www.w3.org/1999/xlink" xlink:href="ZooKeys-214-029-g001.jpg" position="float" orientation="portrait" xlink:type="simple"/></fig></tp:treatment-sec></tp:taxon-treatment>
