# Supplementary material for: Five new species and three new females of the genus Endotricha Zeller from China (Lepidoptera, Pyralidae, Pyralinae)
Source: Zookeys. 2012 Aug 7;(214):29–42. doi: 10.3897/zookeys.214.3307 (PMC3426879; doi:10.3897/zookeys.214.3307)
Supplement: XML Treatment for Endotricha convexa [file zookeys.214.3307-treatment4.xml]

<!DOCTYPE tp:taxon-treatment
  PUBLIC "-//TaxonX//DTD Taxonomic Treatment Publishing DTD v0 20100105//EN" "tax-treatment-NSO.dtd">
<tp:taxon-treatment xmlns:tp="http://www.plazi.org/taxpub"><tp:treatment-meta><mixed-citation publication-type="journal"><person-group><name><surname>Sun</surname><given-names>Yongling</given-names></name><name><surname>Li</surname><given-names>Houhun</given-names></name></person-group><article-title>Five new species and three new females of the genus 
                    <italic>Endotricha</italic> Zeller from China (Lepidoptera, Pyralidae, Pyralinae)
                </article-title><source>Zookeys</source><day>7</day><month>8</month><year>2012</year><volume>2012</volume><issue>214</issue><fpage>29</fpage><lpage>42</lpage><pub-id pub-id-type="doi">10.3897/zookeys.214.3307</pub-id></mixed-citation></tp:treatment-meta><tp:nomenclature><tp:taxon-name>
                        <tp:taxon-name-part taxon-name-part-type="genus">Endotricha</tp:taxon-name-part>
                        <tp:taxon-name-part taxon-name-part-type="species">convexa</tp:taxon-name-part>
                    <object-id xmlns:xlink="http://www.w3.org/1999/xlink" xlink:type="simple">urn:lsid:zoobank.org:act:17F0E07F-B69F-4B6D-8848-E6FDD3C71D45</object-id>
								<object-id xmlns:xlink="http://www.w3.org/1999/xlink" xlink:type="simple">http://species-id.net/wiki/Endotricha_convexa</object-id>
								</tp:taxon-name><tp:taxon-authority>Li</tp:taxon-authority><tp:taxon-status xmlns:xlink="http://www.w3.org/1999/xlink" xlink:type="simple">sp. n.</tp:taxon-status><xref ref-type="fig" rid="F2">Figs 4</xref><xref ref-type="fig" rid="F4">12</xref><xref ref-type="fig" rid="F5">17</xref></tp:nomenclature><tp:treatment-sec sec-type="Type material"><title>Type material.</title><p>Holotype ♂ – <bold>China</bold>, <bold>Hainan Province:</bold> Yinggeling (<named-content xmlns:xlink="http://www.w3.org/1999/xlink" content-type="dwc:verbatimCoordinates" xlink:type="simple">19°02'N, 109°50'E</named-content>), 620 m, 23.V.2010, coll. Bingbing Hu and Jing Zhang, genitalia slide no. SYL11043. Paratypes: 1 ♂, same data as for holotype; 2 ♂, Mt. Wuzhi, 740 m, 14.IV.2009, coll. Qing Jin and Bingbing Hu; 1 ♀, Yinggeling, 30.IX.2010, coll. Bingbing Hu.</p></tp:treatment-sec><tp:treatment-sec sec-type="Diagnosis"><title>Diagnosis.</title><p>This species is similar to <italic><tp:taxon-name>Endotricha lobibasalis</tp:taxon-name></italic> Hampson, 1906. It can be distinguished by the forewing in male having a hump from costal 1/5 to 2/5; in the male genitalia by the conspicuous gnathos, the ventroapically right-angled valva, and the oval juxta being deeply concave to mid length on posterior margin. In <italic><tp:taxon-name>Endotricha lobibasalis</tp:taxon-name></italic>, the basal 1/3 of the forewing has a gentle hump; the gnathos is inconspicuous, the valva is bluntly angled ventroapically, and the nearly trapezoidal juxta is not concave.</p></tp:treatment-sec><tp:treatment-sec sec-type="Description"><title>Description.</title><p>Adult (<xref ref-type="fig" rid="F2">Fig. 4</xref>): Wing expanse 20.0−22.0 mm. Head reddish brown. Antenna yellowish brown, flagellum with blackish brown dorsal annuli. Labial palpus with basal segment reddish brown, second and third segments blackish brown except second segment pale yellow at apex. Thorax and tegula greyish yellow. Forewing purplish red in male, covered with dense black scales on basal 1/3, scattered with black scales on distal 2/3; costal margin with prominent hump extending from 1/5 to about 2/5, then gently concave to before apex, basal 1/3 orange yellow, interrupted with black dots, distal 3/5 black, with yellow spots; large inverted triangular orange yellow patch placed between middle of costal margin and before subterminal line extending downward, its inner margin obliquely extending to middle of subterminal line, outer margin straight, just adjacent to subterminal line; antemedian line yellowish white, <!--PageBreak-->slightly arched outward, not reaching anterior margin; discal spot a short strip, black; subterminal line whitish yellow, thin, curved, edged with black on outer margin; terminal line black; fringe purplish red, tinged with black. Hindwing concolorous to forewing except anteriorly whitish yellow from base to distal 1/5; antemedian line whitish yellow, edged with black on inner margin; postmedian line whitish yellow, both margins edged with black, between two lines pale yellow mixed with dense reddish brown scales; terminal line black; fringe purplish red, with blackish brown dots along basal half, pale yellow along dorsal margin. Legs greyish white dorsally, greyish black ventrally, mid tibia with purplish red scales.</p><p>Forewing in female greyish yellow from base to antemedian line, from antemedian line to subterminal line yellow with dense reddish brown scales, from subterminal line to apex purplish red; costal margin straight, interrupted with short blackish brown and yellow streaks. Other characters as in male.</p><p><bold>Male genitalia</bold> (<xref ref-type="fig" rid="F4">Fig. 12</xref>). Uncus broad at base, slightly narrowing to 3/4, then broadened to blunt apex; uncus arm broad earlike, extending outwards; uncus processes more or less narrow triangular, set at distal 1/4. Gnathos somewhat racket-shaped, rounded at apex; arm extremely narrow-banded. Valva nearly rectangular, truncate apically, right-angled ventroapically; costa protruding at about distal 1/3, bearing three long reflexed hairs; transtilla broad, uniformly narrow-band. Sacculus wide basally, tapering to a long rod-shaped distal process, apex slightly exceeding middle of valva. Vinculum broad; saccus short and broad, with rounded anterior margin. Juxta more or less oval; posterior margin concave to half length at middle, forming two thumb-shaped lateral lobes. Phallus relatively stout, about same length as sacculus; cornutus conspicuous, about 1/2 length of phallus, toothed; ductus ejaculation from basal 1/3.</p><p><bold>Female genitalia</bold> (<xref ref-type="fig" rid="F5">Fig. 17</xref>). Ovipositor nearly triangular, narrowly rounded caudally. Apophysis posterioris long and slender, about 2.3 times length of apophysis anterioris. Antrum weakly sclerotized, funnel-shaped; bursal ring heavily sclerotized, shorter than half length of antrum; ductus bursae membranous, extremely short. Corpus burase elongate rectangular, length about 3.5 times of width; signum small and rounded, placed medially.</p></tp:treatment-sec><tp:treatment-sec sec-type="Distribution"><title>Distribution</title><p>(<xref ref-type="fig" rid="F1">Map 1</xref>). China (Hainan).</p></tp:treatment-sec><tp:treatment-sec sec-type="Etymology"><title>Etymology.</title><p>The specific epithet is derived from the Latin <italic>convexus</italic>, meaning convex, referring to the forewing hump from costal 1/5 to 2/5.</p></tp:treatment-sec><tp:treatment-sec><!--Section generated to contain objects referenced in tp:taxon-treatment.--><fig id="F2" position="float" orientation="portrait"><label>Figures 1–4.</label><caption><p>Adults of <italic><tp:taxon-name>Endotricha</tp:taxon-name></italic> spp. <bold>1</bold> <italic><tp:taxon-name>Endotricha dentiprocessa</tp:taxon-name></italic> sp. n., paratype, female <bold>2</bold> <italic><tp:taxon-name>Endotricha unicolor</tp:taxon-name></italic> sp. n. <bold>2a</bold> holotype, male <bold>2b</bold> paratype, female <bold>3</bold> <italic><tp:taxon-name>Endotricha shafferi</tp:taxon-name></italic> sp. n., paratype, female <bold>4</bold> <italic><tp:taxon-name>Endotricha convexa</tp:taxon-name></italic> sp. n. <bold>4a</bold> paratype, male <bold>4b</bold> paratype, female.</p></caption><graphic xmlns:xlink="http://www.w3.org/1999/xlink" xlink:href="ZooKeys-214-029-g002.jpg" position="float" orientation="portrait" xlink:type="simple"/></fig><fig id="F4" position="float" orientation="portrait"><label>Figures 9–13.</label><caption><p>Male genitalia of <italic><tp:taxon-name>Endotricha</tp:taxon-name></italic> spp. <bold>9</bold> <italic><tp:taxon-name>Endotricha dentiprocessa</tp:taxon-name></italic> sp. n., holotype, slide no. SYL11029<bold>10</bold> <italic><tp:taxon-name>Endotricha unicolor</tp:taxon-name></italic> sp. n., holotype, slide no. SYL11147 <bold>11</bold> <italic><tp:taxon-name>Endotricha shafferi</tp:taxon-name></italic> sp. n., holotype, slide no. SYL11094<bold>12</bold> <italic><tp:taxon-name>Endotricha convexa</tp:taxon-name></italic> sp. n., holotype, slide no. SYL11043 <bold>13</bold> <italic><tp:taxon-name>Endotricha whalleyi</tp:taxon-name></italic> sp. n. holotype, slide no. SYL11155.</p></caption><graphic xmlns:xlink="http://www.w3.org/1999/xlink" xlink:href="ZooKeys-214-029-g004.jpg" position="float" orientation="portrait" xlink:type="simple"/></fig><fig id="F5" position="float" orientation="portrait"><label>Figures 14–20.</label><caption><p>Female genitalia of spp. <bold>14</bold> <italic><tp:taxon-name>Endotricha dentiprocessa</tp:taxon-name></italic> sp. n., paratype, slide no. SYL11030<bold>15</bold> <italic><tp:taxon-name>Endotricha unicolor</tp:taxon-name></italic> sp. n., paratype, slide no. SYL11003<bold>16</bold> <italic><tp:taxon-name>Endotricha shafferi</tp:taxon-name></italic> sp. n., paratype, slide no. SYL11024 <bold>17</bold> <italic><tp:taxon-name>Endotricha convexa</tp:taxon-name></italic> sp. n., paratype, slide no. SYL11112 <bold>18</bold> <italic><tp:taxon-name>Endotricha hoenei</tp:taxon-name></italic> Whalley, 1963, slide no. SYL11109<bold>19</bold> <italic><tp:taxon-name>Endotricha luteogrisalis</tp:taxon-name></italic> Hampson, 1896, slide no. SYL11099 <bold>20</bold> <italic><tp:taxon-name>Endotricha simipunicea</tp:taxon-name></italic> Wang &amp; Li, 2005, slide no. SYL11097.</p></caption><graphic xmlns:xlink="http://www.w3.org/1999/xlink" xlink:href="ZooKeys-214-029-g005.jpg" position="float" orientation="portrait" xlink:type="simple"/></fig><fig id="F1" position="float" orientation="portrait"><label>Map 1.</label><caption><p>Distribution of new <italic><tp:taxon-name>Endotricha</tp:taxon-name></italic> species in China. ▲ <italic><tp:taxon-name>Endotricha dentiprocessa</tp:taxon-name></italic> sp. n. ■ <italic><tp:taxon-name>Endotricha unicolor</tp:taxon-name></italic> sp. n. ● <italic><tp:taxon-name>Endotricha shafferi</tp:taxon-name></italic> sp. n. ♦ <italic><tp:taxon-name>Endotricha convexa</tp:taxon-name></italic> sp. n. ♥ <italic><tp:taxon-name>Endotricha whalleyi</tp:taxon-name></italic> sp. n.</p></caption><graphic xmlns:xlink="http://www.w3.org/1999/xlink" xlink:href="ZooKeys-214-029-g001.jpg" position="float" orientation="portrait" xlink:type="simple"/></fig></tp:treatment-sec></tp:taxon-treatment>
