# Supplementary material for: Five new species and three new females of the genus Endotricha Zeller from China (Lepidoptera, Pyralidae, Pyralinae)
Source: Zookeys. 2012 Aug 7;(214):29–42. doi: 10.3897/zookeys.214.3307 (PMC3426879; doi:10.3897/zookeys.214.3307)
Supplement: XML Treatment for Endotricha whalleyi [file zookeys.214.3307-treatment5.xml]

<!DOCTYPE tp:taxon-treatment
  PUBLIC "-//TaxonX//DTD Taxonomic Treatment Publishing DTD v0 20100105//EN" "tax-treatment-NSO.dtd">
<tp:taxon-treatment xmlns:tp="http://www.plazi.org/taxpub"><tp:treatment-meta><mixed-citation publication-type="journal"><person-group><name><surname>Sun</surname><given-names>Yongling</given-names></name><name><surname>Li</surname><given-names>Houhun</given-names></name></person-group><article-title>Five new species and three new females of the genus 
                    <italic>Endotricha</italic> Zeller from China (Lepidoptera, Pyralidae, Pyralinae)
                </article-title><source>Zookeys</source><day>7</day><month>8</month><year>2012</year><volume>2012</volume><issue>214</issue><fpage>29</fpage><lpage>42</lpage><pub-id pub-id-type="doi">10.3897/zookeys.214.3307</pub-id></mixed-citation></tp:treatment-meta><tp:nomenclature><tp:taxon-name>
                        <tp:taxon-name-part taxon-name-part-type="genus">Endotricha</tp:taxon-name-part>
                        <tp:taxon-name-part taxon-name-part-type="species">whalleyi</tp:taxon-name-part>
                    <object-id xmlns:xlink="http://www.w3.org/1999/xlink" xlink:type="simple">urn:lsid:zoobank.org:act:DB2596C2-912D-41C9-8CBD-79C2E3321647</object-id>
								<object-id xmlns:xlink="http://www.w3.org/1999/xlink" xlink:type="simple">http://species-id.net/wiki/Endotricha_whalleyi</object-id>
								</tp:taxon-name><tp:taxon-authority>Li</tp:taxon-authority><tp:taxon-status xmlns:xlink="http://www.w3.org/1999/xlink" xlink:type="simple">sp. n.</tp:taxon-status><xref ref-type="fig" rid="F3">Figs 5</xref><xref ref-type="fig" rid="F4">13</xref></tp:nomenclature><tp:treatment-sec sec-type="Type material"><title>Type material.</title><p>Holotype ♂ – <bold>China, Xizang (Tibet) Autonomous Region:</bold> Hanmi, Mêdog County (<named-content xmlns:xlink="http://www.w3.org/1999/xlink" content-type="dwc:verbatimCoordinates" xlink:type="simple">29°13'N, 95°18'E</named-content>), 2380 m, 9.VIII.2003, coll. Xinpu Wang and Huaijun Xue, genitalia slide no. SYL11155. Paratypes: 1 ♂, same data as for holotype.<!--PageBreak--></p></tp:treatment-sec><tp:treatment-sec sec-type="Diagnosis"><title>Diagnosis.</title><p>This new species is superficially similar to <italic><tp:taxon-name>Endotricha metacuralis</tp:taxon-name></italic> Hampson, 1916, but can be distinguished by the triangular uncus process placed more posteriorly, the elongate elliptical gnathos not reaching the base of uncus, the elongate triangular sacculus, and the columniform juxta having clustered strong distal spines. In <italic><tp:taxon-name>Endotricha metacuralis</tp:taxon-name></italic> the nearly squared uncus process is placed medially, the larger racket-shaped gnathos reaches the base of uncus, the sacculus is semicircular, and the juxta has weak distal spines.</p></tp:treatment-sec><tp:treatment-sec sec-type="Description"><title>Description.</title><p>Adult (<xref ref-type="fig" rid="F3">Fig. 5</xref>): Wing expanse 16.0 mm. Head greyish brown. Antenna yellowish brown, with blackish brown dorsal annuli. Labial palpus greyish brown except third segment greyish white at apex. Thorax and tegula greyish brown. Forewing greyish brown, irrorated with black and wine reddish scales, almost wine red from postmedian line to termen, costal margin interrupted with yellowish white dots; antemedian line white, edged with black on inner margin posteriorly, extending from beyond costal 1/3 obliquely outward to near middle of cell, then inward to fold, and finally straight to dorsum; discal spot black, conspicuous; subterminal line white, edged with black on inner margin, extending inward from costal margin before apex to the point where M<sub>2</sub> and M<sub>3</sub> separated and a right angle formed, then obliquely straight to near tornus; fringe deep grey. Hindwing concolorous to forewing; antemedian line black, not well defined, inconspicuous anterioly; postmedian line thin, black, <!--PageBreak-->ill-defined, curved inward and forming a right-angle at distal 1/4 of 1A, then straight to dorsum; broad yellow fascia placed between ante- and postmedian lines, its posterior 1/4 much narrower, handle-shaped; termen interrupted with dark brown dots and short streaks; fringe greyish black basally, yellow distally, pale yellow along dorsal margin. Legs yellowish white on dorsal surface, blackish brown on ventral surface.<!--PageBreak--><!--PageBreak--></p><fig id="F3" position="float" orientation="portrait"><label>Figures 5–8.</label><caption><p>Adults of <italic><tp:taxon-name>Endotricha</tp:taxon-name></italic> spp. <bold>5</bold> <italic><tp:taxon-name>Endotricha whalleyi</tp:taxon-name></italic> sp. n., paratype, male <bold>6</bold> <italic><tp:taxon-name>Endotricha hoenei</tp:taxon-name></italic> Whalley, female<bold>7</bold> <italic><tp:taxon-name>Endotricha luteogrisalis</tp:taxon-name></italic> Hampson, female <bold>8</bold> <italic><tp:taxon-name>Endotricha simipunicea</tp:taxon-name></italic> Wang &amp; Li, male.</p></caption><graphic xmlns:xlink="http://www.w3.org/1999/xlink" xlink:href="ZooKeys-214-029-g003.jpg" position="float" orientation="portrait" xlink:type="simple"/></fig><p><bold>Male genitalia</bold> (<xref ref-type="fig" rid="F4">Fig. 13</xref>). Uncus rectangular, slightly widened before apex, length about 2.5 times width, caudal margin gently arched, naked; uncus arm rounded, stretching outward; uncus processes triangular, with short spines, located at about 3/5. Gnathos elongate elliptical, arm band-shaped. Valva slightly widened medially, distally narrowed to rounded apex; transtilla narrow and straight. Sacculus elongate triangular, produced to a long spine-shaped process, reaching beyond 1/3 of valva. Vinculum narrow; saccus short and broad, rounded anteriorly. Juxta columniform, with clustered stout spines distally. Phallus slender, longer than sacculus; ductus ejaculation from basal 1/4.</p><fig id="F4" position="float" orientation="portrait"><label>Figures 9–13.</label><caption><p>Male genitalia of <italic><tp:taxon-name>Endotricha</tp:taxon-name></italic> spp. <bold>9</bold> <italic><tp:taxon-name>Endotricha dentiprocessa</tp:taxon-name></italic> sp. n., holotype, slide no. SYL11029<bold>10</bold> <italic><tp:taxon-name>Endotricha unicolor</tp:taxon-name></italic> sp. n., holotype, slide no. SYL11147 <bold>11</bold> <italic><tp:taxon-name>Endotricha shafferi</tp:taxon-name></italic> sp. n., holotype, slide no. SYL11094<bold>12</bold> <italic><tp:taxon-name>Endotricha convexa</tp:taxon-name></italic> sp. n., holotype, slide no. SYL11043 <bold>13</bold> <italic><tp:taxon-name>Endotricha whalleyi</tp:taxon-name></italic> sp. n. holotype, slide no. SYL11155.</p></caption><graphic xmlns:xlink="http://www.w3.org/1999/xlink" xlink:href="ZooKeys-214-029-g004.jpg" position="float" orientation="portrait" xlink:type="simple"/></fig><p>Female unknown.</p></tp:treatment-sec><tp:treatment-sec sec-type="Distribution"><title>Distribution</title><p>(<xref ref-type="fig" rid="F1">Map 1</xref>). China (Tibet).</p><p><bold>Etymology.</bold> This species is named after the late Paul E. S. Whalley for his contribution to the revision of the world <italic><tp:taxon-name>Endotricha</tp:taxon-name></italic> species.</p></tp:treatment-sec><tp:treatment-sec><!--Section generated to contain objects referenced in tp:taxon-treatment.--><fig id="F1" position="float" orientation="portrait"><label>Map 1.</label><caption><p>Distribution of new <italic><tp:taxon-name>Endotricha</tp:taxon-name></italic> species in China. ▲ <italic><tp:taxon-name>Endotricha dentiprocessa</tp:taxon-name></italic> sp. n. ■ <italic><tp:taxon-name>Endotricha unicolor</tp:taxon-name></italic> sp. n. ● <italic><tp:taxon-name>Endotricha shafferi</tp:taxon-name></italic> sp. n. ♦ <italic><tp:taxon-name>Endotricha convexa</tp:taxon-name></italic> sp. n. ♥ <italic><tp:taxon-name>Endotricha whalleyi</tp:taxon-name></italic> sp. n.</p></caption><graphic xmlns:xlink="http://www.w3.org/1999/xlink" xlink:href="ZooKeys-214-029-g001.jpg" position="float" orientation="portrait" xlink:type="simple"/></fig></tp:treatment-sec></tp:taxon-treatment>
