# Supplementary material for: Five new species and three new females of the genus Endotricha Zeller from China (Lepidoptera, Pyralidae, Pyralinae)
Source: Zookeys. 2012 Aug 7;(214):29–42. doi: 10.3897/zookeys.214.3307 (PMC3426879; doi:10.3897/zookeys.214.3307)
Supplement: XML Treatment for Endotricha hoenei [file zookeys.214.3307-treatment6.xml]

<!DOCTYPE tp:taxon-treatment
  PUBLIC "-//TaxonX//DTD Taxonomic Treatment Publishing DTD v0 20100105//EN" "tax-treatment-NSO.dtd">
<tp:taxon-treatment xmlns:tp="http://www.plazi.org/taxpub"><tp:treatment-meta><mixed-citation publication-type="journal"><person-group><name><surname>Sun</surname><given-names>Yongling</given-names></name><name><surname>Li</surname><given-names>Houhun</given-names></name></person-group><article-title>Five new species and three new females of the genus 
                    <italic>Endotricha</italic> Zeller from China (Lepidoptera, Pyralidae, Pyralinae)
                </article-title><source>Zookeys</source><day>7</day><month>8</month><year>2012</year><volume>2012</volume><issue>214</issue><fpage>29</fpage><lpage>42</lpage><pub-id pub-id-type="doi">10.3897/zookeys.214.3307</pub-id></mixed-citation></tp:treatment-meta><tp:nomenclature><tp:taxon-name>
                        <tp:taxon-name-part taxon-name-part-type="genus">Endotricha</tp:taxon-name-part>
                        <tp:taxon-name-part taxon-name-part-type="species">hoenei</tp:taxon-name-part>
                    <object-id xmlns:xlink="http://www.w3.org/1999/xlink" xlink:type="simple">http://species-id.net/wiki/Endotricha_hoenei</object-id>
								</tp:taxon-name><tp:taxon-authority>Whalley, 1963</tp:taxon-authority><xref ref-type="fig" rid="F3">Figs 6</xref><xref ref-type="fig" rid="F5">18</xref><tp:nomenclature-citation-list><tp:nomenclature-citation><tp:taxon-name>Endotricha hoenei</tp:taxon-name><comment> Whalley, 1963: 430. Holotype ♂, CHINA, Linping, Kwangtung, 18.5.22 (Höne), Brit. Mus. slide No. 6159, deposited in Höne coll, Bonn.</comment></tp:nomenclature-citation></tp:nomenclature-citation-list></tp:nomenclature><tp:treatment-sec sec-type="Material examined"><title>Material examined.</title><p>2 ♂, 11 ♀, <bold>China, Fujian Province:</bold> Xianfengling, Mt. Wuyi, 1000 m, 26.V.2004, Haili Yu; 1 ♂, 2 ♀, <bold>China</bold>, <bold>Guangxi Zhuang Autonomous Region:</bold> Yinsha Protection Station, Jinxiu County, 700 m, 27.IV.2008, leg. Hui Zhen and Li Zhang; 2 ♂, 6 ♀, Mt. Daming, 125 m, 20.v.2011, coll. Linlin Yang and Yinghui Mou.</p></tp:treatment-sec><tp:treatment-sec sec-type="Description"><title>Description.</title><p>Female adult (<xref ref-type="fig" rid="F3">Fig. 6</xref>) with wing expanse 19.0−21.0 mm.</p><p><bold>Female genitalia</bold> (<xref ref-type="fig" rid="F5">Fig. 18</xref>). Ovipositor with basal half nearly parallel laterally, distal half narrowed to rounded apex. Apophysis posterioris about 2.2 times length of apophysis anterioris. Antrum heavily sclerotized, uniformly same thickness, almost as long as apophysis anterioris; ductus bursae membranous, very short. Corpus burase elongate, length about five times of width; signum small and rounded, placed at about anterior 1/3.</p><fig id="F5" position="float" orientation="portrait"><label>Figures 14–20.</label><caption><p>Female genitalia of spp. <bold>14</bold> <italic><tp:taxon-name>Endotricha dentiprocessa</tp:taxon-name></italic> sp. n., paratype, slide no. SYL11030<bold>15</bold> <italic><tp:taxon-name>Endotricha unicolor</tp:taxon-name></italic> sp. n., paratype, slide no. SYL11003<bold>16</bold> <italic><tp:taxon-name>Endotricha shafferi</tp:taxon-name></italic> sp. n., paratype, slide no. SYL11024 <bold>17</bold> <italic><tp:taxon-name>Endotricha convexa</tp:taxon-name></italic> sp. n., paratype, slide no. SYL11112 <bold>18</bold> <italic><tp:taxon-name>Endotricha hoenei</tp:taxon-name></italic> Whalley, 1963, slide no. SYL11109<bold>19</bold> <italic><tp:taxon-name>Endotricha luteogrisalis</tp:taxon-name></italic> Hampson, 1896, slide no. SYL11099 <bold>20</bold> <italic><tp:taxon-name>Endotricha simipunicea</tp:taxon-name></italic> Wang &amp; Li, 2005, slide no. SYL11097.</p></caption><graphic xmlns:xlink="http://www.w3.org/1999/xlink" xlink:href="ZooKeys-214-029-g005.jpg" position="float" orientation="portrait" xlink:type="simple"/></fig></tp:treatment-sec><tp:treatment-sec sec-type="Distribution"><title>Distribution.</title><p>China (Fujian, Guangdong, Guangxi).</p></tp:treatment-sec><tp:treatment-sec sec-type="Remarks"><title>Remarks.</title><p>The female of <italic><tp:taxon-name>Endotricha hoenei</tp:taxon-name></italic> Whalley, 1963 is described here for the first time.</p></tp:treatment-sec><tp:treatment-sec><!--Section generated to contain objects referenced in tp:taxon-treatment.--><fig id="F3" position="float" orientation="portrait"><label>Figures 5–8.</label><caption><p>Adults of <italic><tp:taxon-name>Endotricha</tp:taxon-name></italic> spp. <bold>5</bold> <italic><tp:taxon-name>Endotricha whalleyi</tp:taxon-name></italic> sp. n., paratype, male <bold>6</bold> <italic><tp:taxon-name>Endotricha hoenei</tp:taxon-name></italic> Whalley, female<bold>7</bold> <italic><tp:taxon-name>Endotricha luteogrisalis</tp:taxon-name></italic> Hampson, female <bold>8</bold> <italic><tp:taxon-name>Endotricha simipunicea</tp:taxon-name></italic> Wang &amp; Li, male.</p></caption><graphic xmlns:xlink="http://www.w3.org/1999/xlink" xlink:href="ZooKeys-214-029-g003.jpg" position="float" orientation="portrait" xlink:type="simple"/></fig></tp:treatment-sec></tp:taxon-treatment>
