# Supplementary material for: Five new species and three new females of the genus Endotricha Zeller from China (Lepidoptera, Pyralidae, Pyralinae)
Source: Zookeys. 2012 Aug 7;(214):29–42. doi: 10.3897/zookeys.214.3307 (PMC3426879; doi:10.3897/zookeys.214.3307)
Supplement: XML Treatment for Endotricha simipunicea [file zookeys.214.3307-treatment8.xml]

<!DOCTYPE tp:taxon-treatment
  PUBLIC "-//TaxonX//DTD Taxonomic Treatment Publishing DTD v0 20100105//EN" "tax-treatment-NSO.dtd">
<tp:taxon-treatment xmlns:tp="http://www.plazi.org/taxpub"><tp:treatment-meta><mixed-citation publication-type="journal"><person-group><name><surname>Sun</surname><given-names>Yongling</given-names></name><name><surname>Li</surname><given-names>Houhun</given-names></name></person-group><article-title>Five new species and three new females of the genus 
                    <italic>Endotricha</italic> Zeller from China (Lepidoptera, Pyralidae, Pyralinae)
                </article-title><source>Zookeys</source><day>7</day><month>8</month><year>2012</year><volume>2012</volume><issue>214</issue><fpage>29</fpage><lpage>42</lpage><pub-id pub-id-type="doi">10.3897/zookeys.214.3307</pub-id></mixed-citation></tp:treatment-meta><tp:nomenclature><tp:taxon-name>
                        <tp:taxon-name-part taxon-name-part-type="genus">Endotricha</tp:taxon-name-part>
                        <tp:taxon-name-part taxon-name-part-type="species">simipunicea</tp:taxon-name-part>
                    <object-id xmlns:xlink="http://www.w3.org/1999/xlink" xlink:type="simple">http://species-id.net/wiki/Endotricha_simipunicea</object-id>
								</tp:taxon-name><tp:taxon-authority>Wang &amp; Li, 2005</tp:taxon-authority><xref ref-type="fig" rid="F3">Figs 8</xref><xref ref-type="fig" rid="F5">20</xref><tp:nomenclature-citation-list><tp:nomenclature-citation><tp:taxon-name>Endotricha simipunicea</tp:taxon-name><comment><xref ref-type="bibr" rid="B10">Wang and Li 2005</xref>: 304. Holotype ♂, Mt. Tianmu, Zhejiang Province, alt. 350 m, August 15, 1999, leg. Houhun Li, genitalia slide No. DYL00192, deposited in the Insect Collection, College of Life Sciences, Nankai University.</comment></tp:nomenclature-citation></tp:nomenclature-citation-list></tp:nomenclature><tp:treatment-sec sec-type="Material examined"><title>Material examined.</title><p>7 ♂, 3 ♀, <bold>China, Fujian Province:</bold> Sangang, Mt. Wuyi, 740 m, 25−27.VII.2008, coll. Weichun Li, Yongling Sun and Haiyan Bai; 1 ♂, <bold>China, Guizhou Province:</bold> Kuankuoshui Nature Reserves, Suiyang County, 1500 m, 14.VIII.2010-VIII-14, coll. Xicui Du.</p></tp:treatment-sec><tp:treatment-sec sec-type="Description"><title>Description.</title><p>Female adult (<xref ref-type="fig" rid="F3">Fig. 8</xref>) with wing expanse 13.5−15.0 mm.</p><p><bold>Female genitalia</bold> (<xref ref-type="fig" rid="F4">Fig. 20</xref>). Ovipositor narrow triangular, narrowly rounded caudally. Apophysis posterioris about 2.5 times length of apophysis anterioris. Antrum weakly sclerotized, funnel-shaped; bursal ring conspicuous, shorter than half length of antrum; ductus bursae membranous, very short. Corpus burase elongate oval, slightly narrowed anteriorly; signum small and rounded, toothed, placed at posterior 1/3; ductus seminalis arising from corpus bursae posteriorly.</p></tp:treatment-sec><tp:treatment-sec sec-type="Distribution"><title>Distribution.</title><p>China (Fujian, Guizhou, Zhejiang).</p></tp:treatment-sec><tp:treatment-sec sec-type="Remarks"><title>Remarks.</title><p>The female of <italic><tp:taxon-name>Endotricha luteogrisalis simipunicea</tp:taxon-name></italic> Wang &amp; Li, 2005 is described for the first time.<!--PageBreak--></p></tp:treatment-sec><tp:treatment-sec><!--Section generated to contain objects referenced in tp:taxon-treatment.--><fig id="F3" position="float" orientation="portrait"><label>Figures 5–8.</label><caption><p>Adults of <italic><tp:taxon-name>Endotricha</tp:taxon-name></italic> spp. <bold>5</bold> <italic><tp:taxon-name>Endotricha whalleyi</tp:taxon-name></italic> sp. n., paratype, male <bold>6</bold> <italic><tp:taxon-name>Endotricha hoenei</tp:taxon-name></italic> Whalley, female<bold>7</bold> <italic><tp:taxon-name>Endotricha luteogrisalis</tp:taxon-name></italic> Hampson, female <bold>8</bold> <italic><tp:taxon-name>Endotricha simipunicea</tp:taxon-name></italic> Wang &amp; Li, male.</p></caption><graphic xmlns:xlink="http://www.w3.org/1999/xlink" xlink:href="ZooKeys-214-029-g003.jpg" position="float" orientation="portrait" xlink:type="simple"/></fig><fig id="F5" position="float" orientation="portrait"><label>Figures 14–20.</label><caption><p>Female genitalia of spp. <bold>14</bold> <italic><tp:taxon-name>Endotricha dentiprocessa</tp:taxon-name></italic> sp. n., paratype, slide no. SYL11030<bold>15</bold> <italic><tp:taxon-name>Endotricha unicolor</tp:taxon-name></italic> sp. n., paratype, slide no. SYL11003<bold>16</bold> <italic><tp:taxon-name>Endotricha shafferi</tp:taxon-name></italic> sp. n., paratype, slide no. SYL11024 <bold>17</bold> <italic><tp:taxon-name>Endotricha convexa</tp:taxon-name></italic> sp. n., paratype, slide no. SYL11112 <bold>18</bold> <italic><tp:taxon-name>Endotricha hoenei</tp:taxon-name></italic> Whalley, 1963, slide no. SYL11109<bold>19</bold> <italic><tp:taxon-name>Endotricha luteogrisalis</tp:taxon-name></italic> Hampson, 1896, slide no. SYL11099 <bold>20</bold> <italic><tp:taxon-name>Endotricha simipunicea</tp:taxon-name></italic> Wang &amp; Li, 2005, slide no. SYL11097.</p></caption><graphic xmlns:xlink="http://www.w3.org/1999/xlink" xlink:href="ZooKeys-214-029-g005.jpg" position="float" orientation="portrait" xlink:type="simple"/></fig><fig id="F4" position="float" orientation="portrait"><label>Figures 9–13.</label><caption><p>Male genitalia of <italic><tp:taxon-name>Endotricha</tp:taxon-name></italic> spp. <bold>9</bold> <italic><tp:taxon-name>Endotricha dentiprocessa</tp:taxon-name></italic> sp. n., holotype, slide no. SYL11029<bold>10</bold> <italic><tp:taxon-name>Endotricha unicolor</tp:taxon-name></italic> sp. n., holotype, slide no. SYL11147 <bold>11</bold> <italic><tp:taxon-name>Endotricha shafferi</tp:taxon-name></italic> sp. n., holotype, slide no. SYL11094<bold>12</bold> <italic><tp:taxon-name>Endotricha convexa</tp:taxon-name></italic> sp. n., holotype, slide no. SYL11043 <bold>13</bold> <italic><tp:taxon-name>Endotricha whalleyi</tp:taxon-name></italic> sp. n. holotype, slide no. SYL11155.</p></caption><graphic xmlns:xlink="http://www.w3.org/1999/xlink" xlink:href="ZooKeys-214-029-g004.jpg" position="float" orientation="portrait" xlink:type="simple"/></fig></tp:treatment-sec><ref-list><ref id="B10"><mixed-citation xmlns:xlink="http://www.w3.org/1999/xlink" xlink:type="simple"><person-group><name name-style="western"><surname>Wang</surname><given-names>SS</given-names></name><name name-style="western"><surname>Li</surname><given-names>HH</given-names></name></person-group> (<year>2005</year>)<article-title> A taxonomic study on <italic>Endotricha</italic> Zeller (Lepidoptera: Pyralidae: Pyralinae) in China.</article-title><source>Insect Science </source><volume>12</volume>: <fpage>297</fpage>-<lpage>305</lpage>. doi: <ext-link ext-link-type="uri" xlink:href="http://dx.doi.org/10.1111/j.1005-295X.2005.00036.x" xlink:type="simple">10.1111/j.1005-295X.2005.00036.x</ext-link></mixed-citation></ref></ref-list></tp:taxon-treatment>
